# Supplementary material for: RipleyGUI: software for analyzing spatial patterns in 3D cell distributions
Source: Front Neuroinform. 2013 Apr 9;7:5. doi: 10.3389/fninf.2013.00005 (PMC3620507; doi:10.3389/fninf.2013.00005)
Supplement: Supplementary file 2 [file Presentation2.ZIP]

Archive with 30 entries (29 files):
- Ripley_GUI_APRIL/btss.m
- Ripley_GUI_APRIL/Compare_Groups.m~
- Ripley_GUI_APRIL/create_distribution.m~
- Ripley_GUI_APRIL/create_inhib_distribution.m
- Ripley_GUI_APRIL/create_inhib_po_cl_distribution.m
- Ripley_GUI_APRIL/create_inhib_po_cl_distribution.m~
- Ripley_GUI_APRIL/create_po_cl_distribution.m
- Ripley_GUI_APRIL/create_po_distribution.m
- Ripley_GUI_APRIL/demo/
- Ripley_GUI_APRIL/demo/demo1.ascii
- Ripley_GUI_APRIL/demo/demo2.ascii
- Ripley_GUI_APRIL/divide.m
- Ripley_GUI_APRIL/Get_params.m
- Ripley_GUI_APRIL/getNorthPosition.m
- Ripley_GUI_APRIL/gui_state.mat
- Ripley_GUI_APRIL/kboot.m
- Ripley_GUI_APRIL/kboot.m~
- Ripley_GUI_APRIL/kci.m
- Ripley_GUI_APRIL/projected_k.m~
- Ripley_GUI_APRIL/pval.m
- Ripley_GUI_APRIL/pval.m~
- Ripley_GUI_APRIL/resid.m
- Ripley_GUI_APRIL/RipleyGUI.asv
- Ripley_GUI_APRIL/RipleyGUI.fig
- Ripley_GUI_APRIL/RipleyGUI.m
- Ripley_GUI_APRIL/RipleyGUI.m~
- Ripley_GUI_APRIL/ripleyK_comuse.m
- Ripley_GUI_APRIL/station.m
- Ripley_GUI_APRIL/w_distance.m
- Ripley_GUI_APRIL/wa.m
