# Supplementary material for: RipleyGUI: software for analyzing spatial patterns in 3D cell distributions
Source: Front Neuroinform. 2013 Apr 9;7:5. doi: 10.3389/fninf.2013.00005 (PMC3620507; doi:10.3389/fninf.2013.00005)
Supplement: Supplementary file 2 [file Presentation2.ZIP › Ripley_GUI_APRIL/Compare_Groups.m~]

function out = Compare_Groups(dist1, dist2, t, name1, name2)
% Compare_Groups(dist1, dist2, t, name1, name2)

% Some parameters from the data
EK = t.*t.*t*4/3*pi;
nbr_of_events1 = Get_nbr_of_dists(dist1);
nbr_of_events2 = Get_nbr_of_dists(dist2);

% Initiate plotting
figure('Name','Comparing sets','Position',[0 0 1000 600]);
subplot(2,2,1);grid on, hold on
title(['Red - ',name1,10,'Blue - ',name2]);
xlabel('t'); ylabel('K(t)');
% Build arrays with K values
array_1 = zeros(length(dist1),length(t));
for i = 1:length(dist1)
    array_1(i,:) = dist1{i}.K;
    plot(t,array_1(i,:),'r-');
end
wa_1 = wa(array_1,nbr_of_events1');
plot(t, wa_1,'-sr','LineWidth',2,'MarkerEdgeColor','k','MarkerFaceColor','r','MarkerSize',2)
array_2 = zeros(length(dist2),length(t));
for i = 1:length(dist2)
    array_2(i,:) = dist2{i}.K;
    plot(t,array_2(i,:),'b-');
end
wa_2 = wa(array_2,nbr_of_events2');
plot(t, wa_2,'-sb','LineWidth',2,'MarkerEdgeColor','k','MarkerFaceColor','b','MarkerSize',2)

% Calculate confidence intervals
res1 = resid(array_1, nbr_of_events1', wa_1);
boots1 = kboot(array_1, nbr_of_events1', res1, 1000, 'within');
[low1 up1 var1] = kci(boots1);
res2 = resid(array_2, nbr_of_events2', wa_2);
boots2 = kboot(array_2, nbr_of_events2', res2, 1000, 'within');
[low2 up2 var2] = kci(boots2);

subplot(2,2,2); hold on
plot(t, wa_1-EK,'Color', 'r', 'Linewidth', 2);
plot(t, low1-EK, 'Color', 'r', 'Linewidth', 1, 'Linestyle', '-.')
plot(t, up1-EK, 'Color', 'r', 'Linewidth', 1, 'Linestyle', '-.')
plot(t, wa_2-EK,'Color', 'b', 'Linewidth', 2);
plot(t, low2-EK, 'Color', 'b', 'Linewidth', 1, 'Linestyle', '-.')
plot(t, up2-EK, 'Color', 'b', 'Linewidth', 1, 'Linestyle', '-.')
title(['95% Confidence intervals',10,'Red - ',name1,10,'Blue - ',name2]);
xlabel('t'),ylabel('K(t)- E(K(t))')

% Comparing between groups
boots_12=kboot({array_1 array_2},{nbr_of_events1' nbr_of_events2'},{res1 res2},1000,'between');
result=btss({array_1 array_2},{nbr_of_events1' nbr_of_events2'},t,boots_12);
p=result.p;
BTSS=result.BTSS;
xBTSS=result.BTSSdist(1,:);
fBTSS=result.BTSSdist(2,:);

subplot(2,2,3), hold on, grid on
plot(xBTSS,fBTSS,'k','LineWidth',3)
plot(BTSS,0,'ks','MarkerSize',10,'MarkerFaceColor','r')
title(['Between Group comparations', 10, 'Set ' name1 ' and ' name2, 10, 'P-value =' num2str(p)]);
xlabel('Bootstrapped BTSS values')
ylabel('Accumulated probability')

% P values

% Calculate the P values
[p x f] = pval(meanK, CSR_array, t);

% Plot the p-values
subplot(2,2,2)
plot(t,p,'g','LineWidth',3), hold on, grid on
hold on, plot(t,repmat(0.05,1,length(t)),'--k','LineWidth',3)
title('Difference has significance below black line')
xlabel('t'),ylabel('p')
hold off
