# Supplementary material for: RipleyGUI: software for analyzing spatial patterns in 3D cell distributions
Source: Front Neuroinform. 2013 Apr 9;7:5. doi: 10.3389/fninf.2013.00005 (PMC3620507; doi:10.3389/fninf.2013.00005)
Supplement: Supplementary file 2 [file Presentation2.ZIP › Ripley_GUI_APRIL/create_inhib_po_cl_distribution.m~]

function out = create_inhib_po_cl_distribution(lambda, S_lambda, S_sigma, E_distance, delta, x_side, y_side, z_side)
% lambda     - intensity
% S_lambda   - mean nr of offspring per parent event
% S_sigma    - standard deviation of S
% E_distance - mean distance from offspring to parent
% delta      - area of inhibition
% side       - side of cubic distribution volume


parent_intensity = lambda/S_lambda;
parent_events = floor(parent_intensity * x_side*y_side*z_side);
parent_pos = rand(parent_events,3)*side;
xx = parent_pos(:,1);
yy = parent_pos(:,2);
zz = parent_pos(:,3);

offspring_pos = [];

for i = 1:parent_events
    offspring = (floor(randn(1)*S_sigma+S_lambda));
    j = 0;
    while j < offspring
        R = exprnd(E_distance); % exponential function
        z = rand(1)*2*R - R;
        theta = rand(1)*2*pi;
        phi = asin(z/R);
        [dx dy dz] = sph2cart(theta, phi, R); % random point on sphere of R distance
        new_pos = [xx(i)+dx yy(i)+dy zz(i)+dz];
        new_pos = mod(new_pos,side); % wrapping edges
        discard = 0;
        for ii = 1:size(offspring_pos,1)
            distance = w_distance(offspring_pos(ii,:), new_pos);
            if distance < delta % test if to close another event
                discard = 1; break;
            end
        end
        if discard == 0
            offspring_pos = [offspring_pos; new_pos];
            j = j+1;
        end
    end
end
out = offspring_pos;
