# Supplementary material for: RipleyGUI: software for analyzing spatial patterns in 3D cell distributions
Source: Front Neuroinform. 2013 Apr 9;7:5. doi: 10.3389/fninf.2013.00005 (PMC3620507; doi:10.3389/fninf.2013.00005)
Supplement: Supplementary file 2 [file Presentation2.ZIP › Ripley_GUI_APRIL/demo/demo1.ascii]

57.42	375.16	291.18
42.801	381.98	8.2139
69.618	382.92	292.48
89.409	422.58	288.06
51.106	370.31	298.51
1.7206	369.62	86.593
0.9493	364.91	104.8
92.828	368.57	96.21
84.67	368.89	102.5
19.12	369.66	95.847
77.979	173.47	260.14
4.6967	150.4	275.81
94.658	188.23	247.86
92.066	165.54	252.33
11.273	144.51	226.22
47.11	393.39	283.41
99.114	321.96	30.256
65.966	390.16	252.92
74.418	380.38	254.43
65.623	376.08	263.8
29.303	130.63	133.18
47.247	214.61	107.06
31.589	142.62	130.13
53.663	136.02	113.53
48.515	123.12	101.49
25.1	98.511	278.35
31.961	102.66	260.19
38.449	79.674	290.97
94.821	116.36	272.03
14.044	101.83	270.82
22.179	44.743	137.52
79.847	21.643	43.137
86.734	27.791	38.742
68.998	22.784	96.414
58.29	35.762	60.604
19.697	188	8.7971
22.244	197.4	3.4683
30.04	186.96	297.31
45.144	188.23	24.728
80.721	191.39	216.61
41.321	371.86	236.9
88.615	396.52	290.3
45.038	370.5	251.22
35.222	364.91	250.59
10.806	336.06	268.59
69.801	392.63	119.07
32.647	370.96	97.045
37.928	379.74	118.09
31.671	362.41	103.62
33.83	377.63	87.407
39.209	247.7	39.043
28.29	258.54	36.728
43.162	242.48	52.173
15.518	248.02	42.2
43.356	238.18	41.827
88.957	77.443	153.06
60.318	66.014	167.5
81.691	55.927	153.75
74.068	63.137	179.43
75.181	92.599	178.94
1.4114	341.56	62.57
91.285	344.41	69.52
97.829	372.43	58.631
99.935	323.85	72.2
3.4524	348.81	54.72
33.769	102.96	219.96
18.298	138.45	194.78
32.594	155.37	160.33
99.211	76.26	244.2
31.324	173.8	191.35
69.502	182.9	87.946
95.441	169.1	111.68
62.902	316.36	127.75
69.034	188.77	131.81
89.171	191.8	122.52
46.005	479.07	126.47
76.578	474.36	124.42
99.174	487.27	113.87
83.86	484.5	123.26
15.466	475.18	80.191
76.541	495.69	222.44
80.583	3.3835	209.05
20.86	45.285	175.42
8.3706	463.99	180.43
88.573	8.2855	217.92
15.761	210.53	275.86
91.148	223.15	282.31
21.969	201.19	290.94
23.564	216.21	283.01
87.711	175.11	286.17
25.841	372.83	191.19
49.796	380.94	219.54
31.51	383.05	192.2
93.938	336.51	229.99
16.537	383.2	218.27
85.285	157.57	100.07
74.434	158.65	86.657
95.649	157.7	88.345
56.477	169.94	96.13
58.646	160.64	115.88
56.245	9.9292	205.84
54.818	19.941	230.75
45.908	494.39	228.91
37.176	38.036	238.55
72.824	486.46	202.11
57.759	451.31	58.872
59.94	439.6	65.007
42.911	434.52	64.701
64.357	442.79	51.625
52.463	436.41	58.779
11.426	415.42	71.451
91.696	449.75	94.021
1.8198	440.31	100.76
79.755	446.17	98.253
67.37	457.66	100.99
47.12	40.951	51.33
40.412	51.587	35.925
90.852	94.921	47.402
56.155	35.517	50.227
37.023	55.087	91.063
78.928	374.73	60.683
95.098	361.65	49.044
13.551	399.91	59.779
21.672	349.98	63.365
42.912	375.84	100.13
95.959	3.7346	270.71
77.929	9.0309	265.06
81.333	9.0257	254.48
91.454	3.2673	257.29
14.571	10.413	263.56
64.239	44.495	52.892
48.112	36.967	28.52
97.209	50.038	73.365
55.045	67.111	72.29
68.528	29.997	57.847
62.041	136.16	63.988
27.594	138.38	85.356
57.852	122.13	78.807
62.309	84.754	104.05
55.276	142.49	58.687
23.851	322.95	192.35
80.289	322.14	233.54
59.471	371.09	231.81
57.456	317.34	252.57
54.144	341.69	229.17
85.209	152.42	274.54
0.29311	153.64	263.06
98.457	172.15	242.85
88.777	178.47	267.52
55.011	156.97	6.517
91.878	20.538	96.831
98.358	8.5215	111.98
15.73	31.226	95.455
46.135	58.401	157.7
86.424	12.403	105.91
69.302	326.36	135.51
66.389	341.57	117.45
65.907	336.56	132.48
4.0801	325.58	100.52
77.385	346.18	141.14
19.193	278.31	233.78
33.776	272.48	229.21
2.7715	283.89	222.53
1.6084	294.96	264.04
25.217	284.71	226.88
28.224	93.182	270.36
18.181	90.03	275.83
10.045	113.86	4.7144
20.136	86.418	290.2
27.374	75.553	284.67
33.477	263.48	134.31
8.5394	233.93	150.45
15.228	305.35	161.37
31.94	277.69	116.22
29.73	269.16	149.64
54.008	471.69	54.155
50.752	453.34	46.982
63.689	474.31	48.658
61.719	464.65	46.423
64.627	484.2	54.045
39.645	473.73	231.81
12.815	492.04	248.87
10.971	469.4	235.28
41.194	461.2	228.97
46.553	445.56	277.49
31.163	34.797	77.283
39.944	38.595	101.6
31.569	50.241	59.29
23.744	24.403	71.11
72.28	19.049	51.033
90.243	383.73	12.701
51.253	342.79	37.325
11.67	366.63	22.386
71.514	368.01	55.244
8.7772	397.4	11.818
15.474	193.26	213.35
89.74	253.08	243.89
0.70002	181.93	250.2
97.121	210.28	217.55
90.132	208.75	209.39
87.069	191.23	95.389
68.209	178.09	111.17
68.711	197.87	103.77
79.515	203.37	96.196
81.557	167.73	114.92
50.606	457.33	25.222
72.167	1.1678	30.239
29.028	38.122	296.94
80.187	455.52	57.906
37.349	456.73	28.931
97.126	285.46	71.996
77.382	268.53	63.018
6.413	271.55	89.75
90.884	245.34	95.626
50.7	254.21	58.169
36.049	128.02	22.222
82.718	93.996	20.276
72.568	111.5	19.276
63.779	110.96	11.058
26.759	99.354	60.233
94.209	143.75	240.58
2.8973	137.08	241.95
56.165	147.05	241.28
81.725	142.99	247.43
7.8103	110.21	252.57
44.284	127.76	137.03
11.985	88.501	154.89
22.142	153.46	127.25
93.406	159.15	148.34
26.28	138.15	121.07
58.163	1.0145	51.844
91.891	50.292	19.572
98.551	44.003	26.936
27.824	56.838	23.358
85.934	50.626	28.074
76.91	187.83	291.6
84.571	186.45	1.091
71.658	169.43	272.34
57.828	174.72	12.901
81.623	197.11	292.69
59.422	361.6	94.949
65.89	362.22	81.756
47.73	397.46	103.32
69.017	357.35	93.45
87.461	386.51	71.991
34.496	196.76	34.313
23.868	210.48	57.784
10.853	218.36	70.892
26.911	191.86	42.748
34.969	210.49	65.304
71.958	128.11	196.44
83.16	136.18	176.89
81.852	119.38	182.36
85.352	96.182	189.95
31.607	66.533	180.12
36.021	282.74	238.18
43.643	266.49	239.86
66.152	245.37	252.73
22.081	280.8	251.53
72.63	270.36	257.22
48.745	39.128	175.89
35.103	29.176	200.69
75.161	18.164	202.1
26.636	36.762	183.46
34.329	33.093	224.21
56.998	68.502	60.718
44.181	70.383	64.869
45.558	45.257	66.643
35.706	77.999	64.029
42.178	56.852	69.146
31.233	192.7	200.21
7.0204	214.17	121.22
35.96	184.32	190.45
20.177	187.05	200.68
22.112	167.16	205.79
62.403	477.88	37.799
58.014	462.63	33.85
46.623	443.24	34.941
9.6966	23.385	62.024
62.396	482.58	12.504
7.8696	55.063	198.8
93.518	42.908	224.8
85.667	38.758	202.85
87.57	45.435	187
91.444	40.719	211.2
81.12	448.65	225.98
64.552	450.38	233.41
89.866	435.18	255.6
84.675	478.24	235.96
0.27319	445.34	241.97
91.819	251.65	290.96
88.914	238.83	8.8386
98.776	246.37	285.8
91.459	252.3	278.13
16.655	209.12	7.85
52.166	126.99	247.85
35.592	140.8	228.01
97.405	150.6	250.08
53.202	120.84	239.64
36.466	141.77	238.97
35.164	160.51	270.61
44.638	152.15	276.08
63.148	136.55	264.37
50.146	147.89	264.22
57.042	180.18	248.1
40.405	307.48	163.48
60.028	304.7	167.95
72.566	260.49	143.47
51.421	294.19	181.68
45.993	303.83	181.29
85.147	71.906	274.52
14.163	59.669	262.62
66.958	73.034	294.19
78.464	33.02	284.59
91.784	64.281	279.37
96.609	59.788	23.362
83.164	49.447	38.572
88.369	61.562	41.972
16.692	81.434	50.988
74.822	60.876	28.87
12.809	41.14	30.457
47.58	86.525	25.177
44.909	78.723	14.584
11.343	57.257	28.202
94.623	55.432	10.135
39.299	20.847	187.95
27.974	16.789	209.42
17.049	25.207	213.54
35.469	22.591	220.33
24.994	58.595	244.7
61.731	31.992	30.697
36.196	15.153	50.077
19.522	31.59	50.692
12.4	41.398	53.98
70.521	58.104	18.854
60.404	389.32	184.02
67.552	383.74	204.72
65.97	377.78	182.19
89.266	375.47	198.04
90.417	398.87	181.01
61.389	354.16	23.382
57.194	352.46	283.68
66.63	361.55	295.88
73.1	369.11	292.55
66.806	364.18	4.1757
45.007	450.33	91.28
25.006	437.04	86.671
23.9	454.69	110.31
20.401	449.32	82.849
35.731	432.04	87.579
54.555	92.498	165.23
29.355	101.17	169.54
27.174	90.146	168.41
44.643	42.775	194.56
34.976	94.311	174.22
32.155	153.82	92.364
50.712	158.96	92.096
74.654	152.3	96.522
22.15	157.26	108.11
43.546	106.02	127.06
77.032	90.586	113.64
11.094	123.39	103.36
28.571	124.7	116.64
9.4798	109.68	63.276
53.227	91.321	98.54
87.865	2.6852	189.75
91.681	0.63062	169.83
89.983	485.47	184.66
34.763	488.34	182.05
86.778	11.268	180.32
93.961	57.043	265.79
7.8574	43.842	263.05
44.705	91.019	275.95
83.427	25.982	257.24
18.093	46.202	269.7
59.861	309.94	59.39
63.636	339.01	70.51
68.072	337.01	88.319
54.258	344.86	53.27
26.151	284.96	3.6018
95.339	179.06	121.27
42.814	215.12	140.32
7.7644	148.11	139.41
85.933	179.83	110.93
63.258	156.9	106.37
82.744	427.9	62.447
91.575	401.19	23.437
89.357	429.81	22.264
86.408	432.25	75.263
92.526	473.13	79.455
44.709	227.88	114.75
27.592	241.53	133.54
26.385	228.47	113.12
15.843	267.39	111.42
36.986	245.14	131.93
4.3332	66.415	141.77
48.421	70.036	147.06
32.106	90.937	139.48
98.393	47.763	208.18
29.473	90.761	152.65
86.16	150.86	208.64
17.68	166.12	225.09
18.357	177.35	233.28
48.4	196.72	214.55
14.742	152.86	216.65
79.718	298.91	56.567
2.4966	304.56	41.067
95.578	324.72	56.213
12.425	336.09	61.676
12.793	308.13	47.789
32.038	441.37	266.85
50.041	417.93	249.71
39.51	460.6	254.33
34.735	454.87	266.53
32.95	438.94	281.12
86.603	379.2	273.26
79.347	379.87	288.64
86.054	371.55	2.0943
84.432	337.11	298.1
95.135	384.41	256.08
95.086	359.58	281.09
97.954	392.54	284.56
6.1559	360.6	282.13
80.313	385.37	1.0136
76.236	348.53	291.32
73.45	53.692	129.1
78.393	66.571	119.02
65.617	74.797	130.11
82.302	44.1	105.76
88.792	91.195	117.14
26.861	386.8	247.47
24.567	390.75	237.86
94.481	374.6	232.52
30.43	400.26	235.6
66.601	461.68	183.02
5.239	301.88	254.93
91.56	302.15	241.6
8.107	295.69	245.4
7.9471	277.5	275.71
6.6398	272.51	250.61
88.538	478.74	219.64
85.641	1.2322	225.9
64.69	2.9745	233.89
77.781	497.76	236.82
72.453	472.39	263.07
54.828	3.8577	122.17
66.55	499.61	94.173
22.234	466.09	115.36
66.725	14.613	108.87
60.706	1.9682	110.34
32.751	393.18	106.87
51.665	415.03	108.74
54.948	419.09	94.506
59.05	412.42	119
33.552	412.09	91.484
67.43	77.942	0.22551
72.628	44.044	22.283
74.163	65.308	297.7
67.939	59.212	277.84
55.704	43.619	12.013
39.593	453.08	243.22
61.71	472.47	238.29
67.273	427.72	226.22
68.768	467.32	232.82
12.456	481.27	222.97
76.854	151.01	6.2163
7.3564	191.78	294.18
72.084	175.71	22.011
74.993	228.51	15.836
82.307	170.35	12.765
75.734	304.38	194.7
60.699	303.84	194.96
74.096	288.65	242.38
71.378	326.17	218.26
82.822	314.31	188.2
48.442	44.692	248.54
21.517	34.321	233.56
21.016	29.858	247.83
36.981	48.122	228.85
29.652	30.827	240.65
30.515	419.76	226.32
12.263	431.98	225.55
16.571	393.61	223.14
93.09	419.14	221.12
7.2971	391.5	201.75
20.226	144.77	140.48
8.0291	158.13	175.17
32.702	130.87	146.13
18.129	169.61	179.31
37.405	161.3	141.58
93.045	14.659	224.4
6.3246	7.461	183.76
1.0689	2.3858	238.81
93.944	11.462	235.76
5.8616	28.287	233.05
45.673	410.99	172.31
12.491	400.72	186.59
14.617	403.58	197.03
50.085	387.1	206.32
46.596	405.22	162.78
75.917	387.28	232.12
82.996	346.46	244.37
25.546	412.88	254.53
57.713	369.51	244.72
69.068	398.37	241.1
35.075	101.64	197
61.326	83.309	265.94
65.85	89.724	202.26
40.866	61.853	193.07
36.119	42.15	171.09
72.542	56.724	240.4
64.038	103.68	205.83
80.349	75.053	255.51
82.33	56.623	238.32
59.208	60.464	228.2
64.94	169.45	164.45
70.787	174.44	156.34
62.82	154.4	171.06
64.432	168.01	182.17
73.43	179.08	141.14
89.769	189.38	73.609
56.455	224.49	90.631
87.32	207.53	84.58
1.7868	187.69	89.221
60.496	199.77	57.206
80.839	133.31	250.65
4.8298	121.22	297.69
74.793	136.01	266.11
91.207	125.33	275.7
81.013	116.45	0.94435
63.64	32.332	261.86
32.221	17.618	256.23
37.459	27.738	291.9
33.394	18.343	242.67
33.769	24.651	264.67
88.422	190.39	176.67
70.976	196.73	150.17
71.399	174.38	178.61
11.823	190.98	168.33
54.624	170.62	208.25
34.429	279.02	17.523
99.788	306.67	40.309
39.644	289.29	17.539
68.517	306.85	20.36
27.337	303.34	46.057
90.683	145.74	145.94
85.136	133.92	137.97
76.985	132.85	150.2
7.5474	129.88	153.18
93.245	128.57	151.32
7.3787	5.495	224.66
78.363	494.88	201.09
79.706	499.79	211.01
0.11463	16.216	219.66
21.428	4.5728	270.06
58.092	125.84	281.23
46.716	138.39	268.79
55.366	147.71	273.37
48.539	130.49	261.34
17.634	155.09	291.77
3.3899	299.34	20.449
89.423	307.74	30.519
86.789	321.61	42.233
87.603	329.37	14.02
97.165	337.47	26.383
38.37	117.43	152.43
32.974	105.31	147.41
26.176	113.07	154.61
2.8998	138.23	146.07
16.506	86.007	136.38
27.572	73.999	42.619
7.0218	89.957	2.9925
4.2751	104.03	4.8233
8.7688	93.007	18.239
3.9264	117.71	280.99
2.8332	393.17	61.629
98.387	351.31	120.33
92.724	381.38	56.719
97.157	370.37	32.292
99.882	403.49	59.506
28.889	420.91	115.32
19.944	421.49	108.01
30.733	423.23	104.23
30.766	393.13	95.124
51.351	366.01	287.77
71.754	363.92	203.56
87.135	321.05	196.06
59.272	332.13	203.9
46.847	343.59	240.86
66.881	349.83	220.14
61.341	137.29	171.3
86.502	107.41	190.97
80.663	128.46	202.57
91.797	118.68	196.77
95.307	101.76	224.5
31.783	310.92	286.78
25.02	296.6	289.6
21.879	286.83	292.3
13.818	291.36	14.936
54.287	271.47	22.121
26.783	476.55	113.61
77.532	457.43	101.4
11.743	470.7	123.85
32.106	456.5	94.828
33.543	479.28	123.14
82.734	161.54	37.316
89.035	175.17	74.824
99.395	154.31	71.884
70.759	158.28	35.66
4.0784	177.14	60.756
69.446	73.886	250.52
31.247	80.714	261.82
15.07	29.775	181.28
60.278	72.747	260.84
49.225	54.643	266.07
8.6356	360.78	237.17
49.561	363.9	243.18
19.71	361.76	230.82
45.578	378.99	258.25
22.821	382.79	229.46
89.556	471.06	248.1
18.003	457.3	252.72
61.6	493.89	246.9
31.632	466.86	254.12
44.341	472.21	254.49
80.299	179.74	249.95
15.966	204.79	228.86
74.867	201.8	218.47
61.619	159.03	237.61
82.924	173.2	239.75
96.287	37.758	8.6331
30.838	44.396	9.5334
9.169	54.436	293.98
22.538	90.171	236.34
1.1135	43.792	297.83
9.2305	78.281	98.419
21.954	48.697	106.67
20.365	81.625	107.2
85.23	140.45	81.684
22.476	66.761	85.012
94.475	428.2	60.749
93.886	430.6	81.95
2.5407	456.08	65.586
6.4241	434.06	75.25
85.739	419.35	78.536
37.924	246.89	70.81
77.447	244.43	268.72
91.244	247.38	58.647
86.218	259.18	64.186
84.02	238.42	62.808
39.37	99.506	4.1672
45.255	105	296.88
40.23	103.69	19.415
32.598	87.918	1.4597
27.709	76.358	4.591
8.0681	123.62	76.751
88.061	127.04	72.291
18.292	129.13	75.836
12.064	138.64	68.407
94.683	56.142	84.523
37.843	350.61	79.382
50.313	353.92	36.535
44.745	317.4	90.328
21.453	365.09	77.838
33.619	362.11	62.559
67.969	378.92	278.11
8.3423	360.04	267.75
67.404	394.53	261.83
71.081	287.76	68.202
51.769	405.14	9.6038
61.472	236.27	167.21
89.025	219.6	141.18
0.93091	258.45	138.69
80.938	258.73	148.71
5.6128	225.07	132.25
55.126	473.88	3.4607
55.444	462.25	1.6336
13.021	27.208	283.8
59.872	461	295.31
46.034	431.76	0.72587
57.762	315.58	9.9942
26.751	329.7	292.83
61.641	316.9	25.127
42.364	293.12	263.83
45.938	335.37	24.515
27.12	125.62	265.35
40.227	116.99	268.47
86.632	88.801	258.77
41.169	99.5	282.57
10.525	112.04	270.19
37.584	407.84	140.91
35.023	403.63	149.87
84.935	406.32	146.27
28.795	413.15	138.77
19.535	432.53	108.75
5.1653	80.316	45.566
91.962	82.692	50.348
57.584	99.991	36.218
76.577	89.578	66.392
22.415	82.242	36.634
38.962	457.77	191.15
37.671	446.33	200.76
7.2453	453.47	195.57
64.793	1.4807	192.42
43.073	459.6	201.55
92.27	384.68	104.94
4.7816	414.14	107.19
90.091	411.14	90.551
2.5525	384.35	134.36
10.438	386.13	93.059
12.732	466.43	39.971
37.166	476.25	7.5779
25.732	450.71	39.906
28.359	469.69	34.526
33.606	445.94	20.89
34.809	114.8	106.16
45.562	144.54	119.12
92.974	116.41	107.26
55.456	141.6	90.037
26.507	55.383	93.177
10.323	218.52	206.62
13.908	227.24	196.1
24.132	210.35	195.47
95.916	231.15	172.78
10.931	213.56	196.59
42.881	329.87	83.637
53.691	333.43	46.713
57.673	370.41	21.11
49.496	296.94	45.244
62.196	321.53	59.402
3.3675	494.67	288.39
62.846	0.46451	223.16
53.509	492.36	222.22
64.993	0.56593	210.32
43.98	496.15	196.08
93.554	30.074	149.32
81.983	4.4245	153.54
99.409	19.089	145.13
57.099	29.572	127.44
72.466	63.412	146.09
34.906	122.13	160.92
57.649	203.01	125.06
87.033	131.31	101.88
28.976	151.3	120.06
15.117	141.75	156.46
90.196	82.684	171.57
7.0409	61.492	172.38
53.213	82.349	168.19
13.159	59.724	217.29
79.937	84.369	170.76
32.801	471.35	187.44
95.053	431.28	185.51
20.418	471.58	192.27
56.052	466.08	209.98
49.47	485.54	184.07
69.256	58.172	87.807
74.834	43.873	85.79
71.166	28.107	84.014
81.597	54.083	78.195
55.835	122.26	54.676
27.309	32.817	147.42
13.061	38.781	147.57
33.851	52.463	179.75
39.913	25.825	141.45
38.733	52.972	163.86
96.432	320.38	256.12
71.336	330.99	261.8
51.733	372.83	225.59
74.467	319.5	260.1
91.518	317.5	245.8
46.213	231.41	204.06
57.511	235.59	210.48
38.39	247.13	252.65
74.242	239.46	184.45
48.383	236.55	228.12
67.214	206.63	166.91
89.946	200.17	158.25
82.415	191.49	161.11
9.7675	205.68	135.44
96.829	194.4	153.57
31.149	401.51	216.87
1.8745	403.5	199.94
26.863	395.18	225.26
69.198	419.44	259.77
44.749	399.47	228.86
87.488	9.1375	16.858
77.944	26.864	24.022
62.558	48.508	20.824
0.24906	35.682	61.633
58.008	32.298	90.696
57.534	33.712	140.3
55.465	46.27	185.46
77.781	21.182	144.14
40.727	33.326	130.7
58.471	31.803	151.82
80.952	470.34	225.04
69.012	478.98	211.19
76.859	479.4	227.42
69.035	479.29	236.21
74.1	406.88	238.86
15.558	288.8	269.84
20.535	279.67	280.17
24.417	277.66	269.27
80.613	246.9	227.45
37.247	281.05	261.36
14.098	495.17	31.036
9.9826	477.41	31.522
11.013	25.162	26.209
24.819	481.32	37.036
27.286	1.6125	29.636
31.426	113.85	26.518
57.594	99.56	89.29
62.506	108.5	93.121
28.906	69.063	70.51
48.207	75.237	92.055
64.617	473.65	26.79
72.012	479.01	32.047
41.799	449.61	8.1947
77.216	444.74	51.528
50.369	472.46	30.985
84.979	320.62	149.15
98.155	330.59	147.82
80.84	307.79	137.92
63.503	288.07	149.61
86.194	317.68	161.41
61.405	206.59	228.25
54.735	199.19	225.24
69.868	238.3	240.02
64.571	208.29	238.75
74.779	190.19	264.9
60.057	88.993	192.06
55.811	57.791	192.86
49.159	59.321	200.3
46.53	52.603	210.88
53.724	82.221	239.47
31.119	134.64	189.61
44.563	139.29	163.75
16.392	139.28	183.71
37.055	141.7	182.55
42.179	116.46	178.35
36.701	26.223	57.329
42.619	24.75	80.656
58.814	5.766	69.613
46.508	11.814	55.399
89.295	36.269	85.757
58.95	77.904	111.87
52.965	42.487	135.94
81.166	12.918	126.26
19.04	1.3606	138.81
1.1707	477.63	125.8
38.451	301.8	5.3132
53.392	301.66	284.69
62.943	343.88	276.51
53.926	275.14	2.294
33.5	307.63	255.19
55.896	487.82	22.105
48.133	468.27	40.16
32.787	465.83	48.787
64.082	457.91	71.93
85.727	477.44	41.574
65.064	373.43	162.08
86.802	409.1	135.49
86.708	386.21	180.71
55.383	357.51	156.96
80.018	367.78	162.08
63.124	23.219	12.885
63.405	14.68	20.241
35.795	36.263	23.945
67.983	23.268	30.913
74.145	20.392	11.565
94.92	465.86	40.721
1.1357	434.48	51.809
93.731	421.8	51.071
10.878	428.18	68.171
68.158	404.8	51.089
35.888	25.551	165.33
65.191	26.539	169.3
71.837	21.473	153.02
45.965	493.78	127.13
77.024	36.174	158.64
44.074	433.52	119.29
55.041	405.54	154.11
65.038	384.38	122.74
47.58	455.05	68.688
61.249	405.41	127.22
61.62	140.49	296.24
69.138	161.97	281.34
50.551	165.41	284.72
84.804	157.52	265.25
73.823	147.55	276.97
59.554	439.48	178.63
86.298	405.21	168.43
33.012	459.43	173.65
66.7	451.24	176.76
62.659	410.26	189.41
72.319	256.18	86.406
59.554	245.74	86.812
84.127	257.05	117.26
85.472	245.02	124.71
81.392	270.75	118.04
14.524	220.9	29.167
6.2757	253.37	36.635
93.268	235.4	25.671
2.1058	239.6	19.027
99.223	237.81	17.545
73.971	256.57	213.64
76.039	226.09	163.29
68.819	222.22	151.58
61.195	228.34	176.61
71.112	234.21	158.34
18.749	170.22	168.97
34.882	166.47	157.71
24.706	171.5	157.05
21.558	114.94	166.45
56.314	144.49	135.1
99.172	192.93	265.16
91.627	192.61	271.84
98.555	202.62	276.88
77.536	226.47	280.74
22.472	227.78	272.58
69.549	193.68	225
0.18413	185.74	217.76
87.985	204.88	260.52
85.191	199.2	225.13
90.88	194.01	218.6
72.852	283.3	185.26
67.549	301.86	186.43
97.534	282.87	158.13
62.672	284.66	191.2
4.6692	324.99	153.27
5.5695	29.114	252.37
17.343	45.763	253.67
1.6647	52.55	266.54
12.871	51.355	241.08
7.1514	42.145	242.8
76.856	200.13	19.428
73.024	196.17	30.008
65.131	175.56	31.908
88.238	211.59	46.549
61.727	229.74	57.236
59.226	472.7	190.09
48.903	450.51	213.62
69.006	451.42	163.46
17.054	463.53	241.59
34.128	436.65	165.62
7.2016	223.98	60.278
51.66	251.32	90.148
26.388	250.43	114.85
73.701	243.96	90.276
14.438	254.21	117.81
6.9834	458.31	277.96
33.266	491.79	6.7762
12.217	474.41	279.53
11.239	464.15	1.7502
62.802	468.39	261.9
43.246	92.079	124.07
31.094	85.805	108.89
43.063	84.525	183.9
46.039	77.314	132.22
78.432	112.27	119.84
95.791	141.86	19.352
85.853	141.13	14.393
97.304	161.97	296.08
89.731	124.95	21.319
69.581	160.87	6.8351
89.766	398.93	71.017
85.305	406.91	57.294
74.984	417.96	67.766
53.428	379.15	80.868
24.849	452.48	28.449
0.54897	393.22	228.02
92.162	390.16	232.04
65.337	408.35	157.99
87.634	429.12	211.76
89.767	395.28	221.78
24.384	457.63	232.5
36.646	447.52	256.69
24.927	483.04	269.75
96.384	449.98	286.58
23.119	451.28	273.47
34.345	73.48	241.76
15.172	109.97	222.48
11.474	97.56	202.25
37.333	121.38	208.65
9.9122	103.03	216.51
49.822	177.53	86.109
24.994	178.76	115.25
48.398	186.39	91.676
43.561	180.37	73.97
26.663	176.37	68.881
8.8918	352.24	231.48
6.8853	333.14	222.6
17.995	337.52	251.27
16.205	327.42	241.4
92.394	353.75	258.9
90.924	462.31	64.039
75.893	460.09	85.012
85.643	449.75	67.684
79.546	471.55	73.204
79.767	471.06	47.766
9.515	210.31	165.35
6.9783	250	188.23
24.613	227.31	151.82
13.534	225.88	159.98
13.074	265.71	188.51
64.834	297.94	99.535
63.246	311.16	99.638
47.256	298.26	110.07
27.225	326.2	107.06
57.95	314.38	86.147
24.552	326.3	205.84
49.389	359.26	180.17
39.519	335.84	176.39
37.469	348.86	200.53
27.458	351.08	209.04
28.08	382.95	208.34
39.457	406.68	211.16
37.594	394.11	206.65
97.939	409.84	231.34
59.342	406.61	239.06
71.893	431.98	187.44
91.716	425.88	176.53
78.723	438.39	161.02
85.489	431.73	170.76
2.5558	441.71	180.19
43.272	226.98	224.49
17.242	243.91	211.19
55.698	220.06	213.82
63.667	214.49	209.77
75.266	229.67	213.26
49.298	365.51	269.41
75.159	424.46	30.744
48.891	330.56	229.23
69.131	347.99	3.3887
57.498	353.96	266.6
50.555	384.83	122.42
58.547	377.4	155.57
57.15	385.36	144.87
63.727	375.4	144.01
70.461	391.02	148.35
50.255	208.96	65.806
21.925	236.89	80.986
19.721	229.91	57.957
40.693	250.14	102.2
30.422	233.78	87.102
15.984	311.76	200.97
2.4935	310.54	190
19.94	299.02	200.41
13.523	328.26	205.35
12.15	286.64	210.32
32.172	344.4	251.4
32.845	355.08	258.65
58.049	316.41	263.26
53.14	341.61	258.67
37.325	354.7	235.68
41.296	85.543	40.453
47.287	83.836	294.78
41.506	75.508	1.8919
56.286	82.455	283.89
47.106	72.876	286.89
4.6152	128.97	249.07
6.6475	152.55	299.14
19.838	136.9	266.52
28.753	110.33	268.35
14.024	132.11	255.44
7.0564	242.14	131.1
2.0805	256.02	115.63
18.298	236.6	70.281
15.16	269.86	121.51
2.8569	251.03	125.1
83.644	88.257	9.7153
73.497	87.623	22.779
91.896	103.73	20.033
57.938	100.08	4.9413
76.986	77.914	28.22
28.335	230.77	173.98
20.123	222.98	169.4
10.265	220.97	170.74
40.504	217.25	170.32
67.377	214.83	181.75
32.401	398.64	194.43
13.803	459.68	210.32
37.4	377.34	183.62
15.363	447	168.29
27.804	410.64	170.52
31.289	337.38	87.76
31.29	341.23	76.986
27.959	326.58	71.723
38.798	342.64	69.089
51.685	343.58	86.014
76.938	133.12	220.17
54.149	125.09	192.32
75.605	146.62	188.27
62.746	110.73	212.93
70.565	147.51	177.95
17.275	7.9074	251.86
42.521	33.643	217.48
1.4958	8.9525	247.28
3.849	499.84	234.55
46.423	76.843	251.63
92.549	294.92	190.87
2.5033	295.79	184.41
99.408	314.59	227.73
34.76	303.96	217.22
95.458	329	200.34
91.612	350.26	214.02
4.028	327.32	192.8
4.9309	333.68	200.59
17.701	354.6	173.16
10.892	337.84	189.13
36.246	200.82	91.941
23.689	204.78	88.48
26.382	190.3	64.962
42.125	194.52	64.437
94.643	200.1	13.607
88.658	448.96	214.9
94.291	452.05	263.8
76.979	449.91	254.22
83.459	442.6	237.06
67.059	438.42	280.01
7.6146	237.21	87.567
18.164	265.94	141.58
17.899	259.25	86.749
13.238	246.81	80.364
4.066	252.65	89.683
10.536	248.91	286.36
4.7343	258.26	297.36
91.057	240.36	288.54
78.243	230.74	294.72
86.571	240.73	298.79
9.815	440.47	128.06
13.889	452.71	125.39
93.746	459.08	131.51
94.153	450.83	163.11
78.79	428.11	102.92
67.821	157.77	133.58
81.305	188.2	114.7
72.277	139.96	133.67
56.736	154.43	133.54
54.455	94.287	129.13
42.702	125.64	78.641
22.38	139.55	105.37
33.103	73.304	124.6
6.3359	98.826	132.73
42.418	137.39	85.914
78.238	446.98	298.43
32.589	426	78.211
34.508	444.37	83.68
27.627	440.33	75.765
42.265	414.95	46.938
51.395	423.58	290.38
67.439	412.9	282.77
52.291	392.88	255.63
65.857	431.41	290.34
57.596	424.59	280.19
76.406	407.87	102.65
91.834	470.41	117.27
15.523	406.35	106.99
0.47388	411.05	93
89.648	402.15	110
4.5344	293.94	77.42
19.672	294.94	80.241
43.781	306.79	97.897
22.561	284.22	68.275
87.32	316.96	66.765
89.632	493.73	11.798
76.422	486.24	285.74
97.989	4.9512	20.926
86.092	14.626	297.59
80.212	489.31	8.8574
16.23	143.4	98.252
7.2743	124.36	86.712
13.851	141.86	86.251
83.069	107.39	138.84
7.9198	124.17	52.131
77.546	374.74	20.248
85.779	365.98	19.979
29.567	331.36	98.698
58.731	374.28	33.941
67.278	400.59	39.685
31.428	158.99	218.21
40.035	155.86	224.74
34.178	145.08	217.22
2.4594	212.95	182.25
29.027	158.47	203.63
79.419	41.053	73.96
96.808	14.774	73.134
13.038	15.521	70.324
16.209	5.3859	70.127
96.804	24.603	86.83
48.127	115.36	257.39
63.655	144.91	250.36
79.438	156.15	247.48
69.567	111.7	277.96
71.511	128.89	257.61
25.036	4.0769	227.04
60.232	467.53	249.1
14.705	19.77	230.65
34.795	498.33	227.31
58.125	39.692	198.47
37.415	219.03	74.121
38.088	193.15	80.16
52.535	179.4	67.35
49.089	197.03	90.263
33.819	224.88	121.57
2.8363	491.9	214.12
99.331	468.67	207.12
22.41	493	206.96
14.305	493.46	213.33
25.538	1.2419	197
64.126	130.92	22.739
65.84	150.91	9.1026
76.508	120.94	28.144
10.602	135.87	50.36
9.2192	106.77	24.467
86.867	368.52	282.38
3.6694	326.76	212.17
18.402	340.19	212.67
34.586	308.62	240.78
3.7548	309.45	210.15
3.5858	371.85	195.06
12.148	368.62	188.46
99.048	359.17	193.85
79.367	360.88	183.08
1.8725	365.04	204.99
81.359	336.46	273.26
40.473	331.88	271.43
50.935	368.89	259.78
36.802	362.08	282.36
4.5442	335.56	280.76
74.602	370.04	114.01
62.539	375.24	127.34
50.195	385.38	65.175
61.364	372.84	116.29
57.101	375.62	104.03
55.602	57.417	45.71
12.131	49.786	42.538
40.23	51.708	48.335
50.214	68.667	51.622
55.374	49.998	56.187
23.781	100.07	77.985
33.926	60.348	46.495
6.3024	89.407	55.524
41.906	73.845	55.448
42.301	97.022	60.685
30.669	312.39	130.28
59.042	288.19	128.52
38.337	303.07	130.84
38.142	275.36	133.4
40.226	292.75	132.13
26.533	225.3	78.704
22.837	258.15	101.76
33.508	260.02	101.03
49.334	263.85	88.274
11.787	252.46	129.61
30.959	317.6	88.396
47.77	332.67	105.05
54.6	354.01	102.72
29.217	301.2	106.67
42.885	322.23	21.477
64.605	456.74	28.074
70.495	443.13	8.3305
74.854	459.6	32.759
58.566	432.04	3.8797
65.502	448.15	34.414
73.022	150.37	153.11
62.518	195.74	174.54
59.548	169.48	142.84
74.131	206.75	143.24
46.598	152.33	144.81
7.5023	215.71	13.273
74.673	207.8	26.705
29.632	204.68	279.62
95.799	219.12	292.82
96.125	211.19	9.7507
29.226	402.5	139.49
14.93	409.68	151.67
47.267	401.42	144.67
28.336	395.5	159.9
35.057	415.35	147.61
18.184	160.6	18.946
44.281	153.16	0.038115
46.378	124.22	23.119
37.14	148.3	11.389
33.469	151.5	39.82
6.8325	301.55	120.39
10.911	309.91	114.53
16.013	300.29	112.92
34.786	314.86	117.65
11.771	290.66	105.85
21.576	424.25	179.95
15.507	433.66	204.49
14.574	415.55	176.82
14.896	421.75	160.23
4.8088	409.3	154.72
40.073	46.752	277.86
47.239	42.027	291.46
61.82	22.679	291.61
54.748	52.071	280.18
57.101	68.096	295.1
24.935	278.37	23.345
14.184	294.87	292.93
76.695	296.54	281.33
9.5944	278.89	18.282
23.501	296.38	3.0069
23.269	389.81	109.45
61.77	402.26	78.318
59.865	366.83	60.335
63.981	383.43	92.678
45.437	394.08	90.939
48.992	30.831	184.57
72.666	27.588	191.82
75.323	31.993	207.71
55.387	26.29	203.48
92.164	23.785	181.12
76.596	163.68	126.88
49.324	110.62	112.98
74.545	124.92	100.73
44.114	130.12	121.62
66.752	142.37	75.997
45.054	494.14	63.126
30.658	21.726	89.053
0.080484	495.03	136.81
33.974	25.161	99.099
16.726	4.8274	113.74
70.575	141.46	238.3
3.1814	126.59	229.65
92.369	126.22	216
24.52	124.91	247.19
96.533	131.31	235.56
16.636	152.23	66.403
41.255	115.17	66.169
7.4373	162.61	58.875
17.374	161.49	71.106
7.6991	130.37	121.07
56.453	230.52	19.548
29.364	239.46	19.175
27.929	226.46	20.852
21.558	244.57	1.5291
39.819	261.78	38.037
58.793	367.57	271.88
94.456	355.81	236.56
31.471	401.77	8.3381
29.827	372.13	277.09
40.685	375.53	287.01
27.764	199.63	18.297
39.887	190.36	7.3441
71.423	200.8	42.389
62.675	186.57	279.55
20.517	169.46	58.926
76.347	263.68	26.263
46.225	259.11	13.802
22.631	283.9	33.48
42.303	256.72	28.164
85.874	279.57	285.33
98.301	15.967	162.83
36.532	64.515	156.11
22.575	48.582	152.43
16.595	16.905	140.84
30.723	55.682	146.93
16.737	317.24	12.144
18.484	318.62	290.35
7.437	360.39	10.028
97.777	348.54	279.37
12.815	329.94	294.26
86.883	195.92	22.96
18.401	307.05	17.637
37.624	204.78	5.7032
27.614	212.19	14
24.259	199.52	36.191
53.45	414.22	133.14
41.205	429.4	157.04
46.678	433.58	133.05
66.006	425.22	143.93
81.658	437.98	136.34
91.052	453.78	234.31
8.092	481.4	234.02
78.48	467.98	242.24
86.746	496.83	244.36
67.414	456.86	243.83
7.6348	87.583	207.85
1.0484	105.81	245.83
95.592	125.14	249.52
71.935	120.35	240.63
0.87364	142.36	250.57
66.876	377.96	55.454
90.576	424.17	70.242
77.21	411.84	50.464
79.737	378.81	48.581
8.106	352.75	74.331
14.569	484.92	125.99
13.236	460.53	142.2
74.98	448.75	108.42
27.601	478.4	136.62
12.741	496.38	118.36
23.563	346.05	260.27
17.576	341.66	276.07
28.709	361.18	268.63
44.524	379.46	273.87
93.085	343.45	263.73
62.54	297.25	114.87
74.53	322.86	86.705
71.687	294.91	131.53
85.26	284.81	123.82
82.696	270.73	79.445
24.433	223.47	188.25
8.9851	232.89	178.26
3.3004	243.38	179.3
11.631	241.51	168.07
91.351	243.99	194.43
81.998	62.291	98.051
84.996	55.523	114.3
76.683	53.421	101.11
85.495	56.134	88.996
0.88842	54.163	109.37
81.952	236.55	82.322
94.212	234.59	103.3
59.942	245.15	101.58
72.923	269.65	86.683
72.19	211.96	88.111
77.583	342.5	122.82
92.515	345.2	82.579
76.152	341.62	106.2
83.547	349.83	105.84
82.016	332.48	124.66
65.161	185.62	183.63
63.682	268.5	177.03
89.291	208.43	186.55
77.299	201.17	190.62
75.687	211.83	193
1.4498	194.38	127.69
42.446	158.88	49.317
87.678	181.58	130.01
82.274	191.04	143.84
83.676	180.22	180.9
17.802	102.49	235.9
25.042	102.71	197.4
18.486	98.71	209.8
24.071	78.985	198.79
27.576	123.6	201.97
0.39237	123.02	163.63
95.603	98.537	137.69
80.459	97.856	143.18
78.443	96.512	153.57
21.955	96.916	97.077
2.7297	159.32	112.78
26.785	124.91	91.508
38.722	104.98	112.26
73.32	44.079	193.09
70.945	92.876	139.94
6.695	30.627	102.69
96.158	71.42	129.22
20.532	52.754	123.24
98.58	53.53	120.06
86.606	74.61	97.311
8.7184	319.38	274.21
15.548	308.86	294.51
68.48	322.78	294.46
18.752	331.91	274.06
18.098	330.72	49.154
86.792	484.42	32.644
96.793	484.82	46.733
94.594	478.87	35.725
97.719	474.77	49.868
42.574	12.702	25.234
13.013	488.75	144.26
31.474	495.25	150.09
11.384	478.49	145.35
27.541	5.6754	134.96
28.875	2.94	153.64
11.195	453.48	285.98
0.29174	450.36	270.5
99.26	470	283.11
0.49436	448.01	3.0478
93.445	439.9	289.82
39.99	352.84	6.597
40.784	396.46	8.8038
30.731	324.3	273.03
29	358.5	289.28
2.2928	353.45	218.12
28.104	378.76	2.9209
30.524	374.61	293.97
42.022	372.68	2.2443
48.177	382.8	285.24
50.371	387.49	21.656
34.728	422.68	5.3458
17.595	406.95	12.137
21.666	419.96	286.48
43.662	416.29	11.712
98.835	383.09	237.15
58.225	180.14	116.63
34.579	139.17	94.898
55.2	127.16	127.07
76.231	120.99	145.39
59.102	140.66	106.22
37.371	140.77	3.7368
93.939	175.24	22.812
37.154	160.67	13.362
17.209	153.88	3.9793
30.78	180.44	26.224
