# Supplementary material for: RipleyGUI: software for analyzing spatial patterns in 3D cell distributions
Source: Front Neuroinform. 2013 Apr 9;7:5. doi: 10.3389/fninf.2013.00005 (PMC3620507; doi:10.3389/fninf.2013.00005)
Supplement: Supplementary file 2 [file Presentation2.ZIP › Ripley_GUI_APRIL/demo/demo2.ascii]

1762.74 1221.75 79.1273 
1782.98 1177.43 70.3353 
1748.42 1192.07 65.9394 
1845.29 1253.79 63.7414 
1983.3 1219.63 63.7414 
1864.36 1202.08 72.5333 
1806.71 1205.86 76.9293 
2036.36 1282.36 54.9495 
1744.52 1161.3 19.7818 
1804.46 1168.98 19.7818 
1861.64 1173.9 19.7818 
1815.09 1183.49 26.3757 
1815.71 1206.02 26.3757 
1838.42 1191.86 35.1677 
1845.79 1209.17 35.1677 
1868.72 1231.34 34.0658 
1905.51 1208.35 46.1576 
1945.11 1200.43 46.1576 
1771.33 1209.13 41.7616 
1753.08 1193.85 48.3555 
1752.08 1209.01 46.1576 
1907.39 1189.2 48.3555 
1878.33 1179.81 52.7515 
1887.81 1163.32 48.3555 
1960.82 1193.19 48.3555 
1946.37 1177.68 57.1475 
2010.94 1241.06 43.9596 
2110.67 1267.63 43.9596 
2037.19 1235.23 41.7616 
2085.25 1278.73 35.1677 
2000.49 1178.81 32.9697 
2004.95 1196.66 32.9697 
2035.88 1177.12 35.1677 
2023.44 1246.05 32.9697 
2110.6 1170.03 30.7717 
1996.87 1192.35 2.19794 
1982.97 1209.23 15.3858 
1987.66 1266.26 13.1878 
2004.55 1263.24 13.1878 
2013.51 1219.59 26.3757 
2122.73 1242.29 52.7515 
2219.8 1298.29 39.5636 
2253.85 1216.89 39.5636 
2103.12 1233.78 -3.05176e-005 
2087.66 1195.08 10.9899 
2214.79 1245.75 10.9899 
2224.7 1170.9 35.1677 
2291.7 1244.62 35.1677 
2294.4 1234.27 46.1576 
2295.41 1179.66 37.3656 
2162.08 1235.52 -3.05176e-005 
2168.62 1217.57 10.9899 
2268.32 1170.63 37.3656 
2256.86 1276.43 17.5838 
2300.85 1256.27 17.5838 
2302.07 1222.06 13.1878 
1750.74 1112.8 74.7313 
1748.81 1137.23 54.9495 
1894.27 1146.01 54.9495 
1814.67 1065.1 50.5535 
1923.71 1082.07 48.3555 
1735.21 1058.68 43.9596 
1790.65 1128.86 28.5737 
1834.29 1129.87 43.9596 
2022.43 1133.17 59.3454 
1946.16 1124.39 37.3656 
1907.14 1138.89 37.3656 
2072.14 1092.84 26.3757 
1884.46 1123.84 24.1778 
1854.22 1131.16 6.5939 
1963.48 1134.12 6.5939 
1912.22 1122.98 3.22421 
1952.13 1148.62 17.5838 
1892.83 1066.19 -3.05176e-005 
2206.16 1076.28 39.5636 
2211.02 1142.7 21.9798 
2086.23 1123.7 8.7919 
2142.94 1108.3 15.3858 
2157.7 1111.71 6.5939 
2286.43 1138.04 30.7717 
2270.49 1143.82 -3.05176e-005 
2318.7 1166.93 19.7818 
2324.98 1252.71 30.7717 
2388.95 1224.05 30.7717 
2391.86 1202.03 30.7717 
2532.55 1214.64 29.6999 
2420.48 1171.59 24.1778 
2438.28 1272.94 16.9929 
2444.32 1308.59 35.1677 
2462.76 1210.93 35.1677 
2595.21 1230.21 35.1677 
2526.28 1299.74 46.1576 
2566.01 1250.93 45.4342 
2401.96 1190.84 -3.05176e-005 
2419.85 1218.07 -3.05176e-005 
2468.87 1234.8 -3.05176e-005 
2429.97 1197.07 -3.05176e-005 
2362.11 1183.36 2.19794 
2317.94 1234.57 2.19794 
2324.54 1253.09 -3.05176e-005 
2400.79 1309.11 -3.05176e-005 
2429.67 1286.99 6.5939 
2504.78 1241.34 52.7515 
2625.92 1250.02 52.7515 
2476.23 1269.49 10.9899 
2514.48 1175.06 10.9899 
2691.78 1204.15 10.9899 
2630.82 1184.62 10.9899 
2657.12 1246.78 10.9899 
2399.33 1171.87 10.9899 
2500.65 1288.24 13.1878 
2560.42 1174.47 35.1677 
2665.62 1167.24 37.3656 
2619.1 1257.23 39.5636 
2579.01 1220.02 63.7414 
2580.31 1179.23 70.3354 
2612.09 1228.43 68.1374 
2648.59 1227.3 70.3354 
2606.84 1195.48 39.5636 
2675.21 1178.94 72.5333 
2698.88 1190.84 59.3454 
2812.36 1195.23 59.3454 
2793.54 1202.81 48.3555 
2789.67 1183.87 48.3555 
2706.59 1170.1 48.3555 
2666.39 1198.33 52.7515 
2703.42 1205.08 43.9596 
2526.43 1281.94 61.5434 
2842.39 1160.38 39.5636 
2658.05 1207.57 30.7717 
2694.21 1179.45 41.7616 
2876.87 1188.86 72.5333 
2817.6 1164.47 68.1374 
2842.23 1167.13 65.9394 
2658.6 1165.34 63.7414 
2616.35 1174.08 15.3858 
2612.67 1188.87 8.7919 
2457.74 1250.29 57.1475 
2634.33 1078.1 59.3454 
2646.81 1150.51 54.9495 
2709.17 1134.81 54.9494 
2519.3 1153.93 39.5636 
2396.46 1119.01 19.7818 
2635.97 1143.77 19.7818 
2719.74 1153.93 15.3858 
2353.1 1073.65 -3.05176e-005 
2735.42 1026.39 28.5737 
2813.99 1143.07 68.1374 
2788.61 1133.74 54.9495 
2793.84 1102.78 54.9495 
2857.02 1102.85 24.1778 
2761.97 1139.73 24.1778 
2768.02 1045.61 10.9899 
2817.31 1118.59 8.7919 
2839.91 1129.3 8.7919 
2801.35 1122.28 30.7717 
2880.39 1153.93 21.9798 
2775.07 1053.02 48.3555 
2778.11 1182.75 19.7818 
2825.61 1180.48 26.3757 
2858.41 1153.93 8.79189 
2962.78 1075.53 52.7515 
2968.19 1103.97 46.1576 
2939.05 1072.68 46.1576 
3028.62 1028.11 46.1576 
2991.51 1071.33 48.3555 
3012.6 1102.75 48.3556 
2952.65 1109.38 -3.05176e-005 
2930.8 1086.74 15.3858 
2908.32 1133.47 28.5737 
2910.09 1115.78 28.5737 
3076.39 1071.26 28.5737 
3045.43 1092.49 28.5737 
2958.15 1126.02 32.9697 
2989.5 1112.28 32.9697 
3007.26 1139.12 30.7717 
2970.99 1068.51 24.1778 
3000.21 1074.56 26.3757 
2966.64 1137.38 46.1576 
3000.15 1122.1 41.7616 
3122.97 1126.22 37.3656 
3071.53 1007.18 39.5636 
2963.11 1015.39 35.1677 
3048.19 1120.56 52.7515 
3162.2 1001.64 46.1576 
3201.25 1063.31 46.1576 
3156.93 1022.09 46.1576 
2987.22 1065.19 15.3858 
3022.67 1092.69 15.3858 
3022.91 1067.4 54.9495 
3024.84 1077.2 -3.05176e-005 
3070 1134.79 19.7818 
3134.07 1094.27 19.7818 
3057.14 1088.71 4.39594 
3038.35 1032.98 8.7919 
3095.88 1060.49 8.7919 
3107 1027.25 21.9798 
3135.63 1070.34 21.9798 
3153.61 1081.92 19.7818 
3169.84 1068.12 26.3757 
3179.21 1048.49 26.3757 
3183.78 1027.33 19.7818 
3174.58 1002.33 19.7818 
3154.53 1054.15 35.1677 
3211.23 1055.09 37.3656 
3228.7 1057.64 35.1677 
3242.77 1041.41 43.9596 
3251.71 1021.7 43.9596 
3246.63 948.881 41.7616 
3326.24 954.535 35.1677 
3097.08 1042.86 4.39594 
3174.11 1068.36 4.39594 
3109.48 1053.11 -3.05176e-005 
3128.68 1021.2 -3.05176e-005 
3211.42 1014.44 -3.05176e-005 
3221.15 1029.85 -3.05176e-005 
3213.85 1047.7 -3.05176e-005 
3194.87 1068.83 13.1878 
3237.4 1057.28 13.1878 
3237.4 1034.75 13.1878 
3220.57 1031.16 30.7717 
3212.71 1038.83 39.5636 
3254.63 1007.29 15.3858 
3259.45 991.407 15.3858 
3268.82 1038.03 8.7919 
3309.67 1011.07 8.7919 
3212.32 909.884 6.5939 
3227.13 976.052 8.7919 
3194.02 985.485 10.9899 
3264.18 970.029 2.19794 
3403.03 971.935 2.19794 
3363.02 968.697 10.9899 
3336.87 946.605 15.3858 
3432.34 1006.23 54.9495 
3407.93 928.042 46.1576 
3351.4 1016.66 43.9596 
3284.56 1046.23 43.9596 
3446.15 913.484 35.1677 
3389.66 945.939 35.1677 
3412.2 955.104 41.7616 
3368.39 1040.41 32.9697 
3400.28 980.835 54.9495 
3371.84 960.023 39.5636 
3412.3 955.154 39.5636 
3452.74 992.116 57.1475 
3364.32 988.155 50.5535 
3395.56 1035.04 32.9697 
3337.25 978.697 28.5737 
3397.56 997.349 26.3757 
3440.95 857.512 21.9798 
3449.52 952.884 24.1778 
3417.53 919.4 19.7818 
3461.1 920.444 19.7818 
3381.77 973.095 28.5737 
3413.56 881.41 15.3858 
3282.63 919.821 -3.05176e-005 
3264.79 969.842 -3.05176e-005 
3336.91 903.012 26.3757 
3433.33 995.829 19.7818 
3390.4 992.275 39.5636 
3344.45 1001.1 39.5636 
3430.68 950.106 6.5939 
3404.82 912.984 2.19794 
3447.54 827.991 10.9899 
3330.93 1013.3 21.9798 
3366.8 997.11 24.1778 
2964.93 1063.87 37.3656 
2900.22 1066.14 30.7717 
2960.74 1029.81 39.5636 
3477.35 990.959 57.1474 
3537.12 996.838 57.1474 
3520.69 930.492 54.9495 
3584.16 944.612 52.7515 
3558.87 927.462 57.1474 
3549.9 959.41 50.5535 
3522.9 993.324 48.3555 
3476.1 951.185 46.1575 
3524.79 903.051 46.1575 
3504.22 950.837 39.5636 
3517.15 960.093 41.7616 
3526.1 934.684 41.7616 
3482.92 912.695 35.1676 
3540.75 903.733 30.7717 
3491.6 968.161 19.7818 
3513.41 924.215 19.7818 
3472.67 910.819 -3.05176e-005 
3478.11 961.546 -3.05176e-005 
3504.28 948.165 -3.05176e-005 
3522.22 926.993 -3.05176e-005 
3546.77 938.902 -3.05176e-005 
3537.66 903.026 -3.05176e-005 
3560.3 910.525 -3.05176e-005 
3541.84 923.129 15.3858 
3619.37 934.029 26.3757 
3635.66 916.049 26.3757 
3606 956.561 68.1373 
3716.08 873.584 68.1373 
3622.63 931.093 68.1373 
3729.31 882.466 65.9394 
3619.82 902.621 59.3454 
3637.73 896.358 61.5434 
3564.81 869.578 59.3454 
3601.92 889.577 46.1575 
3585.82 875.794 45.2488 
3636.37 889.158 35.1676 
3657.28 871.958 39.5636 
3607.55 843.269 63.7414 
3674.76 896.855 57.1474 
3674.13 919.621 52.7515 
3548.76 834.74 32.9697 
3547.35 821.946 32.9697 
3623.87 847.728 51.5112 
3487.82 846.842 47.4164 
3571.51 833.719 43.9596 
3532.22 817.203 41.7616 
3648.22 832.747 13.1879 
3598.89 889.111 2.19795 
3611.8 904.389 15.3858 
3610.02 884.601 8.79189 
3696.2 902.18 68.1373 
3701.1 898.09 59.3454 
3692.19 883.25 59.3454 
3685.96 835.424 57.1474 
3712.55 918.46 46.1575 
3717.83 902.029 43.9596 
3604.23 789.425 69.4325 
3706.69 855.93 54.9495 
3717.75 818.858 54.9495 
3772.27 903.455 59.3454 
3752.78 851.132 48.3555 
3680.94 872.857 13.1879 
3619.5 805.251 13.1879 
3778.8 893.241 65.9394 
3791.9 822.74 54.9495 
3759.16 792.462 21.9798 
3768.89 767.792 17.5838 
3687.54 880.97 4.39594 
3754.23 810.183 13.1879 
3757.01 831.038 10.9899 
3787.69 847.218 17.5838 
3781.85 837.223 28.5737 
3803.68 869.689 32.9697 
3812.81 796.091 13.1879 
3739.17 735.791 40.8579 
3832.48 818.088 50.5535 
3755.9 739.885 34.6588 
3792.76 769.066 54.9495 
3728.33 703.006 15.3858 
3755.35 769.624 -3.05176e-005 
3769.47 771.242 -3.05176e-005 
3830.58 753.109 4.39594 
3807.63 733.382 13.1879 
3815.67 778.525 19.7818 
3836.66 780.686 17.5838 
3823.69 758.471 26.3757 
3844.2 764.02 54.9495 
3862.67 816.732 35.1676 
3869.13 766.555 19.7818 
3892.59 821.211 52.7515 
3861.55 826.887 48.3555 
3846.43 728.677 43.9596 
3875.8 705.961 43.9596 
3950.64 586.148 43.9596 
4024.17 586.398 41.7616 
3973.92 600.082 46.1575 
3906.16 586.14 30.7717 
3988.18 599.701 32.9697 
4028.74 616.276 23.0276 
3959.19 592.886 15.3858 
3997.04 614.15 39.5636 
3865.52 641.892 52.7515 
3946.87 640.193 46.1575 
3974.13 625.845 30.7717 
3999.09 641.104 30.7717 
3997.82 670.51 32.9697 
3981.2 674.635 37.3656 
3989.98 665.169 39.5636 
3936.46 614.02 21.9798 
3952.72 638.076 6.5939 
3907.24 683.476 43.9596 
3931.47 636.929 26.3757 
3896.84 633.355 25.8631 
3920.03 607.813 30.7717 
3895.23 615.269 30.7717 
3862.99 616.908 9.89084 
3826.94 614.066 13.1879 
3810.37 636.018 2.19795 
3881.31 660.28 37.3656 
3878.67 696.386 -3.05176e-005 
3754.97 606.626 54.9495 
3725.17 636.056 46.1575 
3791.4 688.229 28.5737 
3910.96 619.155 19.7818 
4009.51 588.374 -3.05176e-005 
4022.08 674.194 -3.05176e-005 
4035.39 769.015 39.5636 
3905.01 809.302 8.79189 
3860.99 750.2 39.5636 
3770.62 782.488 46.1575 
3812.04 783.69 50.5535 
3695.19 892.234 46.1575 
3933.1 697.295 -3.05176e-005 
3822.83 650.085 6.5939 
3793.17 692.383 13.1879 
3870.19 695.272 13.1879 
