# Supplementary material for: RipleyGUI: software for analyzing spatial patterns in 3D cell distributions
Source: Front Neuroinform. 2013 Apr 9;7:5. doi: 10.3389/fninf.2013.00005 (PMC3620507; doi:10.3389/fninf.2013.00005)
Supplement: Supplementary file 2 [file Presentation2.ZIP › Ripley_GUI_APRIL/projected_k.m~]

function out = projected_k()

% HARDCODED T
t = 1:30
side =100;

%allow the user to specify where to load the settings file
dirname = uigetdir('', 'Pick a folder containing ascii file distributions');
    if isequal(dirname,0)
       return
    end
       
%construct the path name
loadDataName = fullfile(dirname,'*.ascii');

%list all data files in the folder
filelist = dir(loadDataName);

% Load all distributions to dist_array
dist_array = [];
for i = 1:length(filelist)
    if (~filelist(i).isdir)
        filename = filelist(i).name;
        % Check the file is valid
        try
            data = dlmread(fullfile(dirname, filename));
        catch
            error_msg{1} = filename;
            error_msg{2} = 'Cant read file. Please check the format';
            error_msg{3} = lasterr;
            errordlg(error_msg,'File error');
            continue;
        end
        if size(data,2) < 3
            error_msg{1} = filename;
            error_msg{2} =  'The input doesnt have the expected format.';
            error_msg{3} = 'Expected three columns delimited with comma, space or tab';
            errordlg(error_msg ,'File error');
            continue;
        end
        if any(any(isnan(data))) || any(any(isinf(data)))
            error_msg{1} = filename;
            error_msg{2} = 'Input file contains non-finite numbers';
            errordlg(error_msg,'File error');
            continue;
        end
        % Get data from the file
        dist_array{i} = data;
    end
end

% Use Divide on all distributions
pos = 1;
divided_array = [];
for i = 1:length(dist_array) 
    parts = divide(dist_array{i},0);
    for j = 1:length(parts)
        divided_array{pos} = parts{1,j};
        pos = pos+1;
    end
end    
   

%project on xy plane
lambdas = [];
Ks = [];

w = waitbar(0,'Calculating k functions');
for i = 1:length(divided_array)
    waitbar(j/length(divided_array),w);
    X = divided_array{i}(:,1);
    Y = divided_array{i}(:,2);
    A = abs(max(X)-min(X))*abs(max(Y)-min(Y));
    lambda_data = length(X)/V;
    lambdas = [lambdas lambda_data];
    rip_data = RipleyK_comuse(divided_array{i}(:,1:2), t,0,0);
    EK = rip_data.EK;
    Ks = [Ks; rip_data.K];
end
lambda_hat = mean(lambdas);
K_hat = mean(Ks);
close(w);

% save lambda
out.lambda = lambda_hat;

%plot the estimated K
figure, hold on
for i=1:size(Ks,1)
    plot(t, Ks(i,:),'-r')
end
plot(t, K_hat,'-sr','LineWidth',2,'MarkerEdgeColor','k','MarkerFaceColor','red','MarkerSize',2)
title('Estimated K'), xlabel('t'), ylabel('K(t)')


    
    
    
    
    
    
    
